# Supplementary material for: Assessing the Function of the ZFP90 Variant rs1170426 in SLE and the Association Between SLE Drug Target and Susceptibility Genes
Source: Front Immunol. 2021 Mar 16;12:611515. doi: 10.3389/fimmu.2021.611515 (PMC8008139; doi:10.3389/fimmu.2021.611515)
Supplement: Supplementary file 1 [file DataSheet_1.xlsx]

## Sheet: Supplementary Table1
Supplementary Table 1. The results of reported rs1170426 associated with SLE in Chinese and European
SNP	Gene				Chinese			Chinese Replication						European			European Replication			Meta
		Total 1			GWAS						Total 2			GWAS						ALL3
		4,702 Cases	8,445 Controls		1,659 Cases			3,043 Cases			5,514 Cases	13,884 Controls		4,036 Cases			1,478 Cases			11,381 Cases
					3,398 Controls			5,074 Controls						6,959 Controls			6,925Controls			24,463 Controls
		MAF4	MAF		OR5	P		OR	P		MAF	MAF		OR	P		OR	P		OR	P-meta
rs1170426	ZFP90	0.198	0.176		1.2	0.00122		1.21	1.05e-05		0.252	0.235		1.09	0.00631		1	0.978		1.12	2.24e-08
1Total comprises the Chinese GWASs (1,659 cases and 3,398 controls) and the Chinese replication study (3,043 cases and 5,074 controls);
2Total comprises the European GWASs (4,036 cases and 6,959 controls) and the European replication study (1,478 cases and 6,925 controls);
3ALL comprises the Chinese and the European;
4minor allele frequencies (In this subject, “C” is minor allele);
5odds ratio

## Sheet: Supplementary Table 2
Supplementary Table 2. Treatment effect on ZFP90 mRNA expression levels
Medications	Use						No use					P3
	N1	Mean±SD/Q50 (Q25，Q75)			P2		N	Mean±SD/Q50 (Q25，Q75)			P
		CC	CT	TT				CC	CT	TT
Corticosteroids	113	0.015±0.003	0.021 (0.015,0.032)	0.017 (0.013,0.026)	0.346		4	/	/	0.020±0.002	/	0.656
Antimalarials	74	0.015±0.002	0.020 (0.015,0.032)	0.017 (0.012,0.024)	0.337		43	/	0.021±0.008	0.018 (0.014,0.026)	0.941	0.498
Immunosuppressive	31	0.014±0.003	0.021±0.006	0.018 (0.014,0.022)	0.302		86	0.018±0.003	0.018 (0.013,0.032)	0.017 (0.012,0.027)	0.893	0.645
1Number of patients;
2Genotype effects on ZFP90 expression levels in the group treated with or without a certain type of medications;
3The difference in ZFP90 expression level between patients with and without treatment by a certain class of drug.
A P value is considered statistically significant if < 0.05.

## Sheet: Supplementary Table 3
Supplementary Table 3. Putative SLE risk genes
Risk Region	Lead SNP in Publication	Position (hg19)	Risk allele	dbSNP Function	1Locus Gene	2eGene
1q23.3	rs1801274	161479745	C	missense	FCGR2A	FCGR2B
1q25.1	rs1234315	173178463	A	intergenic	TNFSF4
	rs2205960	173191475	T	intergenic
	rs704840	173226195	G	intergenic
	rs1418190	173361979	G	intergenic
	rs4916219	173373183	A	intergenic
1q25.3	rs17849502	183532580	T	missense	NCF2	ARPC5
	rs35937854	183536089	G	missense
	rs10911363	183549757	T	intron
1q31.3	rs34889541	198594769	G	intergenic	PTPRC
1q32.1	rs2297550	206643772	G	5'-UTR	IKBKE
	rs3024505	206939904	A	intergenic	IL10
	rs3806357	201979455	A	none	ELF3
1p36.11	rs4649203	24519920	G	intergenic	IFNLR1
2p14	rs6740462	65667272	A	intron	SPRED2
2q13	rs73954925	111877174	C	none	BCL2L11
2p13.1	rs4852324	74202578	T	intron	TET3
	rs6705628	74208362	C	non coding
2p22.3	rs13385731	33701890	G	intron	RASGRP3
2p23.1	rs7579944	30445026	C	intergenic	LBH	YPEL5
	rs17321999	30479857	C	intron
2q24.2	rs2111485	163110536	G	intergenic	GCA
2q32.3	rs3821236	191902758	NA	intron	STAT4	STAT1
	rs7601754	191940451	NA	intron
	rs11889341	191943742	T	intron
	rs10931481	191954852	T	intron
	rs6736175	191946322	C	intron
2q34	rs3768792	213871709	C	3'-UTR	IKZF2
3q13.33	rs6804441	119260944	A	intron	CD80
	rs2222631	119272391	G	intron
3p14.3	rs6445972	58321707	C	intron	PXK
	rs6445975	58370177	C	intron
	rs9311676	58470351	C	intergenic
3q25.33	rs564799	159728987	C	intron	IL12A
3q28	rs6762714	188470238	T	intron	LPP
4q24	rs10028805	102737250	G	intron	BANK1
	rs17266594	102750922	C	intron
5q33.1	rs4958893	150486991	T	intron	ANXA6
5q33.3	rs2431697	159879978	A	intergenic	PTTG1
6p23	rs17603856	16630898	T	intron	ATXN1
6q15	rs597325	91002494	G	intron	BACH2
6q21	rs548234	106568034	G	intergenic	PRDM1
	rs6568431	106588806	A	intergenic
6p21.31	rs3734266	34823187	G	intron	UHRF1BP1	SNRPC
	rs11755393	34824636	G	missense
6q23	rs6932056	138242437	C	intergenic	TNFAIP3
7p15.1	rs849142	28185891	T	intron	JAZF1
7q11.2	rs13238909	67076373	A	non coding	ST3AGL4
7q11.23	rs73135369	73940978	C	intron	GTF2IRD1
	rs73366469	74619286	C	intergenic
	rs1167796	75173180	G	intron	HIP1
	rs6964720	75180344	NA	intron
7p12.2	rs2366293	50227828	G	intergenic	IKZF1
	rs4917014	50305863	A	intergenic
7q32.1	rs729302	128568960	A	intergenic	IRF5
	rs4728142	128573967	A	intergenic
	rs2070197	128589000	C	3'-UTR
	rs12537284	128717906	A	intergenic
8p23.1	rs2428	8641145	T	non coding	MFHAS1
	rs12680762	11332026	A	intron	FAM167A
	rs7812879	11340181	A	intergenic	BLK
	rs2736340	11343973	T	intergenic
	rs2248932	11391650	A	intron
9p24	rs1887428	4984530	G	upstream	JAK2
10q11.23	rs7097397	50025396	G	missense	WDFY4
	rs877819	50042951	A	intron
	rs1913517	50119054	A	intron
10q21.2	rs4948496	63805617	C	intron	ARID5B
11p15.5	rs12802200	566936	C	intron	IRF7	HRAS
	rs4963128	589564	C	intron
11p13	rs2732552	35084592	T	intergenic	CD44
11q13.1	rs11227302	65554502	G	non coding	SIPA1	CFL1
11q13.4	rs3794060	71187679	C	intron	DHCR7	KRTAP5-9
11p15.1	rs77885959	18362382	T	intron	GTF2H1
11p15.4	rs3750996	4113200	A	3'-UTR	STIM1
11q23.3	rs4639966	118573519	G	downstream	DDX6
11q24.3	rs6590330	128311059	A	intergenic	ETS1	FLI1
	rs7941765	128499000	C	downstream
12p13	rs34330	12870695	C	5'-UTR	CDKN1B	APOLD1
12q23.2	rs4622329	102321935	A	intron	DRAM1
12q24.12	rs10774625	111910219	A	intron	SH2B3
12q24.32	rs1059312	129278864	C	synonymous	SLC15A4
	rs10847697	129299385	A	synonymous
14q13.2	rs8016947	35832666	A	intron	NFKBIA
15q24	rs2289583	75311036	A	intron	COX5A	RPP25, SCAMP5, PPCDC
15q26.3	rs35985016	101529012	A	missense	LRRK1
16p11.2	rs16972959	23901376	A	intron	PRKCB
	rs7197475	30642867	A	intergenic	ITGAX
	rs34572943	31272353	A	intron
	rs11574637	31368874	C	intron
16q13	rs9652601	11174365	G	intron	DEXI
16q21	rs2731783	58253460	A	non coding	CSNK2A2
16q22.1	rs1170426	68603798	C	intron	ZFP90
16q24.1	rs2934498	85968282	G	intergenic	IRF8
	rs11644034	85972612	G	intergenic
	rs2280381	86018633	A	intergenic
17p13.1	rs61759532	7240391	T	intron	ACAP1
17p13.2	rs2286672	4712617	T	missense	PLD2	ARRB2, PSMB6
17q12	rs2941509	37921194	A	3'-UTR	IKZF3	ERBB2
17q21.33	rs2671655	47468020	T	none	LOC102724596
18q22.2	rs1610555	69875911	T	intron	CD226
19p13	rs280519	10472933	A	intron	TYK2
	rs2304256	10475652	C	missense
22q11.21	rs463426	21809185	A	intergenic	UBE2L3	SDF2L1, MAPK1
	rs131654	21917190	A	intron
	rs7444	21976934	C	3'-UTR
These genes tested strong genetic associations (P < 5 E-8) in a total sample size of at least 1,000 people, excluded the sex chromosomes and HLA regions
1 Locus gene, is the gene that located close to the GWAS SNP, or the gene that annotated in the corresponding publications.
2 eGene, is a gene whose expression is affected by the GWAS SNP (eSNP), with a significant co-localisation of eQTL signal and GWAS signal.

## Sheet: Supplementary Table 4
Supplementary Table 4.Summary of SLE treatment drugs target genes
Targets Genes	Drugs
TNFSF13B	Belimumab
IL6R	Tocilizumab
TLR7	Hydroxychloroquine
TLR9	Hydroxychloroquine
	Chloroquine
NR3C1	Hydrocortisone
	Prednisolone
	Prednisone
	Methylprednisolone
ANXA1	Hydrocortisone
	Methylprednisolone
PTGS1	Acetylsalicylic acid
PTGS2	Acetylsalicylic acid
AKR1C1	Acetylsalicylic acid
PRKAA1	Acetylsalicylic acid
PRKAA2	Acetylsalicylic acid
PRKAB1	Acetylsalicylic acid
PRKAB2	Acetylsalicylic acid
PRKAG1	Acetylsalicylic acid
PRKAG2	Acetylsalicylic acid
PRKAG3	Acetylsalicylic acid
EDNRA	Acetylsalicylic acid
IKBKB	Acetylsalicylic acid
TP53	Acetylsalicylic acid
HSPA5	Acetylsalicylic acid
RPS6KA3	Acetylsalicylic acid
NFKBIA	Acetylsalicylic acid
NFKB2	Acetylsalicylic acid
NFKB1	Acetylsalicylic acid
GSTA2	Chloroquine
TNF	Chloroquine
HSD11B1	Prednisone
PLA2G6	Quinacrine
PLA2G4A	Quinacrine
PLCL1	Quinacrine
NR1I2	Cyclophosphamide
IMPDH1	Mycophenolate Mofetil
IMPDH2	Mycophenolate Mofetil
RAC1	Azathioprine
DHFR	Methotrexate
TYMS	Methotrexate
ATIC	Methotrexate
CAMLG	Cyclosporine
PPP3R2	Cyclosporine
PPIA	Cyclosporine
PPIF	Cyclosporine
